# Supplementary material for: Next generation sequencing for gut microbiome characterization in rainbow trout (Oncorhynchus mykiss) fed animal by-product meals as an alternative to fishmeal protein sources
Source: PLoS One. 2018 Mar 6;13(3):e0193652. doi: 10.1371/journal.pone.0193652 (PMC5839548; doi:10.1371/journal.pone.0193652)
Supplement: S2 Dataset — (XLSX) [file pone.0193652.s005.xlsx]

## Sheet: 80%
Core OTUs across 80 % of samples	Taxonomy
766563	[u'k__Bacteria', u'p__Firmicutes', u'c__Bacilli', u'o__Lactobacillales', u'f__Leuconostocaceae', u'g__Leuconostoc', u's__']
1076969	[u'k__Bacteria', u'p__Firmicutes', u'c__Bacilli', u'o__Lactobacillales', u'f__Streptococcaceae', u'g__Streptococcus', u's__']
554703	[u'k__Bacteria', u'p__Proteobacteria', u'c__Gammaproteobacteria', u'o__Vibrionales', u'f__Vibrionaceae', u'g__Vibrio', u's__']
1090059	[u'k__Bacteria', u'p__Firmicutes', u'c__Bacilli', u'o__Lactobacillales', u'f__Carnobacteriaceae', u'g__Granulicatella', u's__']
1033679	[u'k__Bacteria', u'p__Firmicutes', u'c__Clostridia', u'o__Clostridiales', u'f__[Tissierellaceae]', u'g__Anaerococcus', u's__']
4309550	[u'k__Bacteria', u'p__Firmicutes', u'c__Bacilli', u'o__Lactobacillales', u'f__Streptococcaceae', u'g__Streptococcus', u's__']
961009	[u'k__Bacteria', u'p__Proteobacteria', u'c__Gammaproteobacteria', u'o__Pseudomonadales', u'f__Moraxellaceae', u'g__Acinetobacter', u's__johnsonii']
533277	[u'k__Bacteria', u'p__Firmicutes', u'c__Bacilli', u'o__Lactobacillales', u'f__Streptococcaceae', u'g__Streptococcus', u's__minor']
1082294	[u'k__Bacteria', u'p__Firmicutes', u'c__Bacilli', u'o__Lactobacillales', u'f__Streptococcaceae', u'g__Streptococcus', u's__']
322927	[u'k__Bacteria', u'p__Proteobacteria', u'c__Gammaproteobacteria', u'o__Pseudomonadales', u'f__Moraxellaceae', u'g__Acinetobacter', u's__']
546790	[u'k__Bacteria', u'p__Bacteroidetes', u'c__Bacteroidia', u'o__Bacteroidales', u'f__Porphyromonadaceae', u'g__Porphyromonas', u's__']
1105328	[u'k__Bacteria', u'p__Firmicutes', u'c__Clostridia', u'o__Clostridiales', u'f__Lachnospiraceae', u'g__Coprococcus', u's__']
778059	[u'k__Bacteria', u'p__Proteobacteria', u'c__Gammaproteobacteria', u'o__Aeromonadales', u'f__Aeromonadaceae', u'g__', u's__']
950922	[u'k__Bacteria', u'p__Firmicutes', u'c__Clostridia', u'o__Clostridiales', u'f__[Tissierellaceae]', u'g__Peptoniphilus', u's__']
541328	[u'k__Bacteria', u'p__Firmicutes', u'c__Clostridia', u'o__Clostridiales', u'f__Clostridiaceae', u'g__Clostridium', u's__butyricum']
843459	[u'k__Bacteria', u'p__Firmicutes', u'c__Clostridia', u'o__Clostridiales', u'f__Clostridiaceae', u'g__', u's__']
837574	[u'k__Bacteria', u'p__Proteobacteria', u'c__Gammaproteobacteria', u'o__Aeromonadales', u'f__Aeromonadaceae', u'g__', u's__']
4423978	[u'k__Bacteria', u'p__Firmicutes', u'c__Bacilli', u'o__Lactobacillales', u'f__Leuconostocaceae', u'g__Weissella', u's__oryzae']
1097208	[u'k__Bacteria', u'p__Firmicutes', u'c__Bacilli', u'o__Bacillales', u'f__Staphylococcaceae', u'g__Staphylococcus', u's__aureus']
870724	[u'k__Bacteria', u'p__Firmicutes', u'c__Bacilli', u'o__Lactobacillales', u'f__Streptococcaceae', u'g__Streptococcus', u's__']
1060029	[u'k__Bacteria', u'p__Actinobacteria', u'c__Actinobacteria', u'o__Actinomycetales', u'f__Corynebacteriaceae', u'g__Corynebacterium', u's__']
579924	[u'k__Bacteria', u'p__Proteobacteria', u'c__Gammaproteobacteria', u'o__Pasteurellales', u'f__Pasteurellaceae', u'g__', u's__']
593803	[u'k__Bacteria', u'p__Firmicutes', u'c__Bacilli', u'o__Lactobacillales', u'f__Streptococcaceae', u'g__Streptococcus', u's__']
780650	[u'k__Bacteria', u'p__Firmicutes', u'c__Clostridia', u'o__Clostridiales', u'f__Clostridiaceae', u'g__', u's__']
585435	[u'k__Bacteria', u'p__Firmicutes', u'c__Bacilli', u'o__Lactobacillales', u'f__Carnobacteriaceae', u'g__Carnobacterium', u's__']
606927	[u'k__Bacteria', u'p__Firmicutes', u'c__Clostridia', u'o__Clostridiales', u'f__Peptostreptococcaceae', u'g__[Clostridium]', u's__difficile']
511679	[u'k__Bacteria', u'p__Tenericutes', u'c__Mollicutes', u'o__Mycoplasmatales', u'f__Mycoplasmataceae', u'g__Mycoplasma', u's__']
1034344	[u'k__Bacteria', u'p__Actinobacteria', u'c__Actinobacteria', u'o__Actinomycetales', u'f__Propionibacteriaceae', u'g__Propionibacterium', u's__acnes']
221299	[u'k__Bacteria', u'p__Firmicutes', u'c__Bacilli', u'o__Lactobacillales', u'f__Lactobacillaceae', u'g__Lactobacillus', u's__']
357495	[u'k__Bacteria', u'p__Firmicutes', u'c__Clostridia', u'o__Clostridiales', u'f__[Tissierellaceae]', u'g__Peptoniphilus', u's__']
387747	[u'k__Bacteria', u'p__Proteobacteria', u'c__Gammaproteobacteria', u'o__Pseudomonadales', u'f__Pseudomonadaceae', u'g__', u's__']
3805726	[u'k__Bacteria', u'p__Firmicutes', u'c__Clostridia', u'o__Clostridiales', u'f__[Mogibacteriaceae]', u'g__', u's__']
809380	[u'k__Bacteria', u'p__Fusobacteria', u'c__Fusobacteriia', u'o__Fusobacteriales', u'f__Fusobacteriaceae', u'g__Fusobacterium', u's__']
575562	[u'k__Bacteria', u'p__Proteobacteria', u'c__Betaproteobacteria', u'o__Burkholderiales', u'f__Comamonadaceae', u'g__Acidovorax', u's__']
174845	[u'k__Bacteria', u'p__Bacteroidetes', u'c__Bacteroidia', u'o__Bacteroidales', u'f__Bacteroidaceae', u'g__Bacteroides', u's__']
1111191	[u'k__Bacteria', u'p__Firmicutes', u'c__Clostridia', u'o__Clostridiales', u'f__Lachnospiraceae', u'g__[Ruminococcus]', u's__gnavus']
1011712	[u'k__Bacteria', u'p__Actinobacteria', u'c__Actinobacteria', u'o__Actinomycetales', u'f__Corynebacteriaceae', u'g__Corynebacterium', u's__']
339358	[u'k__Bacteria', u'p__Firmicutes', u'c__Bacilli', u'o__Lactobacillales', u'f__Leuconostocaceae', u'g__', u's__']
15366	[u'k__Bacteria', u'p__Firmicutes', u'c__Bacilli', u'o__Lactobacillales', u'f__Streptococcaceae', u'g__Streptococcus', u's__']
200923	[u'k__Bacteria', u'p__Bacteroidetes', u'c__Flavobacteriia', u'o__Flavobacteriales', u'f__Flavobacteriaceae', u'g__Myroides', u's__']
831401	[u'k__Bacteria', u'p__Proteobacteria', u'c__Gammaproteobacteria', u'o__Pseudomonadales', u'f__Pseudomonadaceae', u'g__Pseudomonas', u's__']
821884	[u'k__Bacteria', u'p__Spirochaetes', u'c__[Brevinematae]', u'o__[Brevinematales]', u'f__Brevinemataceae', u'g__', u's__']
588197	[u'k__Bacteria', u'p__Firmicutes', u'c__Bacilli', u'o__Lactobacillales', u'f__Lactobacillaceae', u'g__Lactobacillus', u's__']
520859	[u'k__Bacteria', u'p__Firmicutes', u'c__Clostridia', u'o__Clostridiales', u'f__Peptostreptococcaceae', u'g__Peptostreptococcus', u's__']
1017181	[u'k__Bacteria', u'p__Actinobacteria', u'c__Actinobacteria', u'o__Actinomycetales', u'f__Micrococcaceae', u'g__Rothia', u's__mucilaginosa']
1921593	[u'k__Bacteria', u'p__Bacteroidetes', u'c__Flavobacteriia', u'o__Flavobacteriales', u'f__Flavobacteriaceae', u'g__Myroides', u's__']
818672	[u'k__Bacteria', u'p__Firmicutes', u'c__Bacilli', u'o__Lactobacillales', u'f__Lactobacillaceae', u'g__Lactobacillus', u's__']
686789	[u'k__Bacteria', u'p__Firmicutes', u'c__Bacilli', u'o__Lactobacillales', u'f__Carnobacteriaceae', u'g__', u's__']
825033	[u'k__Bacteria', u'p__Proteobacteria', u'c__Gammaproteobacteria', u'o__Enterobacteriales', u'f__Enterobacteriaceae', u'g__Erwinia', u's__dispersa']
547904	[u'k__Bacteria', u'p__Actinobacteria', u'c__Actinobacteria', u'o__Actinomycetales', u'f__Actinomycetaceae', u'g__Arcanobacterium', u's__']
583656	[u'k__Bacteria', u'p__Bacteroidetes', u'c__Bacteroidia', u'o__Bacteroidales', u'f__Bacteroidaceae', u'g__Bacteroides', u's__']
537290	[u'k__Bacteria', u'p__Proteobacteria', u'c__Gammaproteobacteria', u'o__Enterobacteriales', u'f__Enterobacteriaceae', u'g__Morganella', u's__']
1007599	[u'k__Bacteria', u'p__Actinobacteria', u'c__Actinobacteria', u'o__Actinomycetales', u'f__Corynebacteriaceae', u'g__Corynebacterium', u's__']
2925617	[u'k__Bacteria', u'p__Firmicutes', u'c__Clostridia', u'o__Clostridiales', u'f__[Tissierellaceae]', u'g__', u's__']
270659	[u'k__Bacteria', u'p__Proteobacteria', u'c__Gammaproteobacteria', u'o__Pseudomonadales', u'f__Moraxellaceae', u'g__Acinetobacter', u's__']
2035204	[u'k__Bacteria', u'p__Proteobacteria', u'c__Gammaproteobacteria', u'o__Aeromonadales', u'f__Aeromonadaceae', u'g__', u's__']
930283	[u'k__Bacteria', u'p__Proteobacteria', u'c__Gammaproteobacteria', u'o__Pseudomonadales', u'f__Pseudomonadaceae', u'g__', u's__']
532521	[u'k__Bacteria', u'p__Firmicutes', u'c__Clostridia', u'o__Clostridiales', u'f__Peptostreptococcaceae', u'g__Peptostreptococcus', u's__anaerobius']
470879	[u'k__Bacteria', u'p__Proteobacteria', u'c__Gammaproteobacteria', u'o__Enterobacteriales', u'f__Enterobacteriaceae', u'g__Proteus', u's__']
342025	[u'k__Bacteria', u'p__Fusobacteria', u'c__Fusobacteriia', u'o__Fusobacteriales', u'f__Fusobacteriaceae', u'g__Fusobacterium', u's__']
4468897	[u'k__Bacteria', u'p__Firmicutes', u'c__Bacilli', u'o__Lactobacillales', u'f__Streptococcaceae', u'g__Streptococcus', u's__']
813944	[u'k__Bacteria', u'p__Firmicutes', u'c__Bacilli', u'o__Lactobacillales', u'f__Lactobacillaceae', u'g__Lactobacillus', u's__']
252727	[u'k__Bacteria', u'p__Firmicutes', u'c__Clostridia', u'o__Clostridiales', u'f__Peptostreptococcaceae', u'g__Peptostreptococcus', u's__']
712047	[u'k__Bacteria', u'p__Firmicutes', u'c__Clostridia', u'o__Clostridiales', u'f__Clostridiaceae', u'g__Clostridium', u's__perfringens']
592425	[u'k__Bacteria', u'p__Proteobacteria', u'c__Deltaproteobacteria', u'o__Desulfovibrionales', u'f__Desulfovibrionaceae', u'g__', u's__']
766768	[u'k__Bacteria', u'p__Firmicutes', u'c__Bacilli', u'o__Lactobacillales', u'f__Enterococcaceae', u'g__Enterococcus', u's__']
555945	[u'k__Bacteria', u'p__Firmicutes', u'c__Clostridia', u'o__Clostridiales', u'f__Clostridiaceae', u'g__SMB53', u's__']
172804	[u'k__Bacteria', u'p__Firmicutes', u'c__Bacilli', u'o__Lactobacillales', u'f__Streptococcaceae', u'g__Streptococcus', u's__sobrinus']
536754	[u'k__Bacteria', u'p__Firmicutes', u'c__Bacilli', u'o__Lactobacillales', u'f__Lactobacillaceae', u'g__Lactobacillus', u's__vaginalis']
1084906	[u'k__Bacteria', u'p__Firmicutes', u'c__Bacilli', u'o__Bacillales', u'f__Staphylococcaceae', u'g__Staphylococcus', u's__']
111313	[u'k__Bacteria', u'p__Proteobacteria', u'c__Gammaproteobacteria', u'o__Pasteurellales', u'f__Pasteurellaceae', u'g__Pasteurella', u's__multocida']
1127353	[u'k__Bacteria', u'p__Bacteroidetes', u'c__Bacteroidia', u'o__Bacteroidales', u'f__Bacteroidaceae', u'g__Bacteroides', u's__coprosuis']
1102643	[u'k__Bacteria', u'p__Firmicutes', u'c__Clostridia', u'o__Clostridiales', u'f__[Tissierellaceae]', u'g__Peptoniphilus', u's__']
572970	[u'k__Bacteria', u'p__Actinobacteria', u'c__Actinobacteria', u'o__Actinomycetales', u'f__Corynebacteriaceae', u'g__Corynebacterium', u's__']
725198	[u'k__Bacteria', u'p__Firmicutes', u'c__Bacilli', u'o__Lactobacillales', u'f__Lactobacillaceae', u'g__Lactobacillus', u's__']
161024	[u'k__Bacteria', u'p__Proteobacteria', u'c__Gammaproteobacteria', u'o__Vibrionales', u'f__Vibrionaceae', u'g__Photobacterium', u's__angustum']
531052	[u'k__Bacteria', u'p__Firmicutes', u'c__Clostridia', u'o__Clostridiales', u'f__Lachnospiraceae', u'g__Coprococcus', u's__']
750018	[u'k__Bacteria', u'p__Proteobacteria', u'c__Gammaproteobacteria', u'o__Pseudomonadales', u'f__Pseudomonadaceae', u'g__Pseudomonas', u's__veronii']
767863	[u'k__Bacteria', u'p__Firmicutes', u'c__Bacilli', u'o__Lactobacillales', u'f__Enterococcaceae', u'g__', u's__']
524442	[u'k__Bacteria', u'p__Bacteroidetes', u'c__Bacteroidia', u'o__Bacteroidales', u'f__Bacteroidaceae', u'g__Bacteroides', u's__']
992354	[u'k__Bacteria', u'p__Actinobacteria', u'c__Actinobacteria', u'o__Actinomycetales', u'f__Propionibacteriaceae', u'g__Propionibacterium', u's__acnes']
4428224	[u'k__Bacteria', u'p__Proteobacteria', u'c__Gammaproteobacteria', u'o__Pasteurellales', u'f__Pasteurellaceae', u'g__Pasteurella', u's__multocida']
527630	[u'k__Bacteria', u'p__Firmicutes', u'c__Clostridia', u'o__Clostridiales', u'f__Clostridiaceae', u'g__', u's__']
255034	[u'k__Bacteria', u'p__Firmicutes', u'c__Clostridia', u'o__Clostridiales', u'f__Peptostreptococcaceae', u'g__', u's__']
303161	[u'k__Bacteria', u'p__Firmicutes', u'c__Bacilli', u'o__Lactobacillales', u'f__Streptococcaceae', u'g__Streptococcus', u's__luteciae']
4315100	[u'k__Bacteria', u'p__Firmicutes', u'c__Clostridia', u'o__Clostridiales', u'f__[Mogibacteriaceae]', u'g__', u's__']
254021	[u'k__Bacteria', u'p__Firmicutes', u'c__Bacilli', u'o__Lactobacillales', u'f__Leuconostocaceae', u'g__Leuconostoc', u's__']
532835	[u'k__Bacteria', u'p__Proteobacteria', u'c__Gammaproteobacteria', u'o__Aeromonadales', u'f__Aeromonadaceae', u'g__', u's__']
576914	[u'k__Bacteria', u'p__Firmicutes', u'c__Clostridia', u'o__Clostridiales', u'f__Lachnospiraceae', u'g__', u's__']
556247	[u'k__Bacteria', u'p__Firmicutes', u'c__Clostridia', u'o__Clostridiales', u'f__', u'g__', u's__']
338222	[u'k__Bacteria', u'p__Firmicutes', u'c__Clostridia', u'o__Clostridiales', u'f__Clostridiaceae', u'g__', u's__']
257909	[u'k__Bacteria', u'p__Actinobacteria', u'c__Actinobacteria', u'o__Actinomycetales', u'f__Actinomycetaceae', u'g__Trueperella', u's__']
525966	[u'k__Bacteria', u'p__Firmicutes', u'c__Bacilli', u'o__Lactobacillales', u'f__Streptococcaceae', u'g__Streptococcus', u's__']
834280	[u'k__Bacteria', u'p__Proteobacteria', u'c__Gammaproteobacteria', u'o__Xanthomonadales', u'f__Xanthomonadaceae', u'g__Wohlfahrtiimonas', u's__']
308087	[u'k__Bacteria', u'p__Firmicutes', u'c__Bacilli', u'o__Lactobacillales', u'f__', u'g__', u's__']
720949	[u'k__Bacteria', u'p__Firmicutes', u'c__Bacilli', u'o__Bacillales', u'f__', u'g__', u's__']
854765	[u'k__Bacteria', u'p__Firmicutes', u'c__Clostridia', u'o__Clostridiales', u'f__[Tissierellaceae]', u'g__', u's__']
258548	[u'k__Bacteria', u'p__Firmicutes', u'c__Bacilli', u'o__Lactobacillales', u'f__Streptococcaceae', u'g__Lactococcus', u's__']
106843	[u'k__Bacteria', u'p__Firmicutes', u'c__Bacilli', u'o__Bacillales', u'f__Bacillaceae', u'g__Geobacillus', u's__']
526583	[u'k__Bacteria', u'p__Firmicutes', u'c__Clostridia', u'o__Clostridiales', u'f__Peptostreptococcaceae', u'g__', u's__']
574793	[u'k__Bacteria', u'p__Firmicutes', u'c__Clostridia', u'o__Clostridiales', u'f__Ruminococcaceae', u'g__', u's__']
1142554	[u'k__Bacteria', u'p__Firmicutes', u'c__Bacilli', u'o__Lactobacillales', u'f__Streptococcaceae', u'g__Streptococcus', u's__']
1084865	[u'k__Bacteria', u'p__Firmicutes', u'c__Bacilli', u'o__Bacillales', u'f__Staphylococcaceae', u'g__Staphylococcus', u's__']
540940	[u'k__Bacteria', u'p__Firmicutes', u'c__Bacilli', u'o__Lactobacillales', u'f__Leuconostocaceae', u'g__Leuconostoc', u's__']
804526	[u'k__Bacteria', u'p__Firmicutes', u'c__Clostridia', u'o__Clostridiales', u'f__Lachnospiraceae', u'g__Coprococcus', u's__']
532232	[u'k__Bacteria', u'p__Firmicutes', u'c__Bacilli', u'o__Lactobacillales', u'f__Streptococcaceae', u'g__Streptococcus', u's__']
225487	[u'k__Bacteria', u'p__Proteobacteria', u'c__Gammaproteobacteria', u'o__Pseudomonadales', u'f__Pseudomonadaceae', u'g__', u's__']
933546	[u'k__Bacteria', u'p__Proteobacteria', u'c__Betaproteobacteria', u'o__Neisseriales', u'f__Neisseriaceae', u'g__', u's__']
1065974	[u'k__Bacteria', u'p__Firmicutes', u'c__Bacilli', u'o__Lactobacillales', u'f__Enterococcaceae', u'g__Vagococcus', u's__']
688814	[u'k__Bacteria', u'p__Firmicutes', u'c__Clostridia', u'o__Clostridiales', u'f__[Tissierellaceae]', u'g__Tepidimicrobium', u's__']
352468	[u'k__Bacteria', u'p__Firmicutes', u'c__Bacilli', u'o__Lactobacillales', u'f__Leuconostocaceae', u'g__Weissella', u's__paramesenteroides']
299879	[u'k__Bacteria', u'p__Firmicutes', u'c__Bacilli', u'o__Lactobacillales', u'f__Leuconostocaceae', u'g__', u's__']
337379	[u'k__Bacteria', u'p__Firmicutes', u'c__Clostridia', u'o__Clostridiales', u'f__Clostridiaceae', u'g__', u's__']
4439398	[u'k__Bacteria', u'p__Fusobacteria', u'c__Fusobacteriia', u'o__Fusobacteriales', u'f__Fusobacteriaceae', u'g__Fusobacterium', u's__']
593781	[u'k__Bacteria', u'p__Firmicutes', u'c__Bacilli', u'o__Lactobacillales', u'f__Enterococcaceae', u'g__Enterococcus', u's__haemoperoxidus']
14281	[u'k__Bacteria', u'p__Firmicutes', u'c__Clostridia', u'o__Clostridiales', u'f__[Tissierellaceae]', u'g__Peptoniphilus', u's__']
768514	[u'k__Bacteria', u'p__Firmicutes', u'c__Clostridia', u'o__Clostridiales', u'f__[Tissierellaceae]', u'g__Gallicola', u's__']
1067574	[u'k__Bacteria', u'p__Actinobacteria', u'c__Actinobacteria', u'o__Actinomycetales', u'f__Propionibacteriaceae', u'g__Propionibacterium', u's__acnes']
965048	[u'k__Bacteria', u'p__Proteobacteria', u'c__Betaproteobacteria', u'o__Neisseriales', u'f__Neisseriaceae', u'g__', u's__']
348806	[u'k__Bacteria', u'p__Firmicutes', u'c__Clostridia', u'o__Clostridiales', u'f__[Tissierellaceae]', u'g__ph2', u's__']
1757845	[u'k__Bacteria', u'p__Firmicutes', u'c__Bacilli', u'o__Lactobacillales', u'f__Lactobacillaceae', u'g__Lactobacillus', u's__']
574102	[u'k__Bacteria', u'p__Proteobacteria', u'c__Gammaproteobacteria', u'o__Pseudomonadales', u'f__Moraxellaceae', u'g__Enhydrobacter', u's__']
368490	[u'k__Bacteria', u'p__Firmicutes', u'c__Bacilli', u'o__Turicibacterales', u'f__Turicibacteraceae', u'g__Turicibacter', u's__']
836783	[u'k__Bacteria', u'p__Proteobacteria', u'c__Gammaproteobacteria', u'o__Alteromonadales', u'f__Shewanellaceae', u'g__Shewanella', u's__']
1101177	[u'k__Bacteria', u'p__Firmicutes', u'c__Bacilli', u'o__Bacillales', u'f__Staphylococcaceae', u'g__Staphylococcus', u's__aureus']
150112	[u'k__Bacteria', u'p__Firmicutes', u'c__Clostridia', u'o__Clostridiales', u'f__[Tissierellaceae]', u'g__Peptoniphilus', u's__']
646549	[u'k__Bacteria', u'p__Proteobacteria', u'c__Gammaproteobacteria', u'o__Pseudomonadales', u'f__Pseudomonadaceae', u'g__Pseudomonas', u's__']
351979	[u'k__Bacteria', u'p__Fusobacteria', u'c__Fusobacteriia', u'o__Fusobacteriales', u'f__Fusobacteriaceae', u'g__Fusobacterium', u's__']
2155318	[u'k__Bacteria', u'p__Bacteroidetes', u'c__Bacteroidia', u'o__Bacteroidales', u'f__Bacteroidaceae', u'g__Bacteroides', u's__']
243433	[u'k__Bacteria', u'p__Firmicutes', u'c__Clostridia', u'o__Clostridiales', u'f__', u'g__', u's__']
726712	[u'k__Bacteria', u'p__Firmicutes', u'c__Clostridia', u'o__Clostridiales', u'f__Lachnospiraceae', u'g__Coprococcus', u's__']
1088265	[u'k__Bacteria', u'p__Actinobacteria', u'c__Actinobacteria', u'o__Actinomycetales', u'f__Propionibacteriaceae', u'g__Propionibacterium', u's__acnes']
730315	[u'k__Bacteria', u'p__Firmicutes', u'c__Bacilli', u'o__Lactobacillales', u'f__Streptococcaceae', u'g__Streptococcus', u's__']
807795	[u'k__Bacteria', u'p__Firmicutes', u'c__Bacilli', u'o__Lactobacillales', u'f__Lactobacillaceae', u'g__Lactobacillus', u's__']
839235	[u'k__Bacteria', u'p__Proteobacteria', u'c__Gammaproteobacteria', u'o__Aeromonadales', u'f__Aeromonadaceae', u'g__', u's__']
554346	[u'k__Bacteria', u'p__Proteobacteria', u'c__Gammaproteobacteria', u'o__Vibrionales', u'f__Vibrionaceae', u'g__Photobacterium', u's__']
102568	[u'k__Bacteria', u'p__Firmicutes', u'c__Clostridia', u'o__Clostridiales', u'f__[Tissierellaceae]', u'g__Tepidimicrobium', u's__']
993647	[u'k__Bacteria', u'p__Firmicutes', u'c__Bacilli', u'o__Lactobacillales', u'f__Carnobacteriaceae', u'g__Granulicatella', u's__']
768553	[u'k__Bacteria', u'p__Proteobacteria', u'c__Gammaproteobacteria', u'o__Enterobacteriales', u'f__Enterobacteriaceae', u'g__Proteus', u's__']
797229	[u'k__Bacteria', u'p__Proteobacteria', u'c__Gammaproteobacteria', u'o__Enterobacteriales', u'f__Enterobacteriaceae', u'g__', u's__']
241368	[u'k__Bacteria', u'p__Firmicutes', u'c__Bacilli', u'o__Lactobacillales', u'f__Streptococcaceae', u'g__Streptococcus', u's__']
345575	[u'k__Bacteria', u'p__Firmicutes', u'c__Bacilli', u'o__Lactobacillales', u'f__Streptococcaceae', u'g__Lactococcus', u's__']
270572	[u'k__Bacteria', u'p__Firmicutes', u'c__Bacilli', u'o__Lactobacillales', u'f__Streptococcaceae', u'g__Streptococcus', u's__']
463361	[u'k__Bacteria', u'p__Firmicutes', u'c__Bacilli', u'o__Lactobacillales', u'f__Lactobacillaceae', u'g__Lactobacillus', u's__']
347529	[u'k__Bacteria', u'p__Firmicutes', u'c__Bacilli', u'o__Turicibacterales', u'f__Turicibacteraceae', u'g__Turicibacter', u's__']
579933	[u'k__Bacteria', u'p__Bacteroidetes', u'c__Flavobacteriia', u'o__Flavobacteriales', u'f__Flavobacteriaceae', u'g__Myroides', u's__odoratimimus']
4337171	[u'k__Bacteria', u'p__Proteobacteria', u'c__Gammaproteobacteria', u'o__Alteromonadales', u'f__Shewanellaceae', u'g__Shewanella', u's__']
2232355	[u'k__Bacteria', u'p__Actinobacteria', u'c__Coriobacteriia', u'o__Coriobacteriales', u'f__Coriobacteriaceae', u'g__', u's__']
880506	[u'k__Bacteria', u'p__Firmicutes', u'c__Clostridia', u'o__Clostridiales', u'f__[Tissierellaceae]', u'g__GW-34', u's__']
3394073	[u'k__Bacteria', u'p__Fusobacteria', u'c__Fusobacteriia', u'o__Fusobacteriales', u'f__Fusobacteriaceae', u'g__Fusobacterium', u's__']
4414257	[u'k__Bacteria', u'p__Firmicutes', u'c__Bacilli', u'o__Lactobacillales', u'f__Lactobacillaceae', u'g__Lactobacillus', u's__']
589114	[u'k__Bacteria', u'p__Firmicutes', u'c__Bacilli', u'o__Lactobacillales', u'f__Lactobacillaceae', u'g__Lactobacillus', u's__']
560629	[u'k__Bacteria', u'p__Proteobacteria', u'c__Gammaproteobacteria', u'o__Enterobacteriales', u'f__Enterobacteriaceae', u'g__Proteus', u's__']
349024	[u'k__Bacteria', u'p__Firmicutes', u'c__Bacilli', u'o__Lactobacillales', u'f__Streptococcaceae', u'g__Streptococcus', u's__']
516115	[u'k__Bacteria', u'p__Firmicutes', u'c__Bacilli', u'o__Lactobacillales', u'f__Streptococcaceae', u'g__Lactococcus', u's__']
1823053	[u'k__Bacteria', u'p__Firmicutes', u'c__Bacilli', u'o__Lactobacillales', u'f__Streptococcaceae', u'g__Lactococcus', u's__']
411486	[u'k__Bacteria', u'p__Firmicutes', u'c__Bacilli', u'o__Lactobacillales', u'f__Lactobacillaceae', u'g__Lactobacillus', u's__reuteri']
949789	[u'k__Bacteria', u'p__Firmicutes', u'c__Bacilli', u'o__Bacillales', u'f__Planococcaceae', u'g__', u's__']
712677	[u'k__Bacteria', u'p__Firmicutes', u'c__Clostridia', u'o__Clostridiales', u'f__Clostridiaceae', u'g__SMB53', u's__']
661259	[u'k__Bacteria', u'p__Firmicutes', u'c__Bacilli', u'o__Lactobacillales', u'f__Streptococcaceae', u'g__Streptococcus', u's__']
301921	[u'k__Bacteria', u'p__Firmicutes', u'c__Bacilli', u'o__Lactobacillales', u'f__', u'g__', u's__']
270649	[u'k__Bacteria', u'p__Firmicutes', u'c__Bacilli', u'o__Lactobacillales', u'f__Streptococcaceae', u'g__Lactococcus', u's__']
1109623	[u'k__Bacteria', u'p__Proteobacteria', u'c__Gammaproteobacteria', u'o__Enterobacteriales', u'f__Enterobacteriaceae', u'g__Hafnia', u's__alvei']
690065	[u'k__Bacteria', u'p__Bacteroidetes', u'c__Bacteroidia', u'o__Bacteroidales', u'f__Porphyromonadaceae', u'g__Porphyromonas', u's__']
797560	[u'k__Bacteria', u'p__Firmicutes', u'c__Bacilli', u'o__Lactobacillales', u'f__Streptococcaceae', u'g__Streptococcus', u's__']
537739	[u'k__Bacteria', u'p__Firmicutes', u'c__Clostridia', u'o__Clostridiales', u'f__[Tissierellaceae]', u'g__Peptoniphilus', u's__']
815380	[u'k__Bacteria', u'p__Firmicutes', u'c__Bacilli', u'o__Lactobacillales', u'f__Lactobacillaceae', u'g__Lactobacillus', u's__']
297143	[u'k__Bacteria', u'p__Firmicutes', u'c__Clostridia', u'o__Clostridiales', u'f__Peptostreptococcaceae', u'g__', u's__']
572889	[u'k__Bacteria', u'p__Fusobacteria', u'c__Fusobacteriia', u'o__Fusobacteriales', u'f__Fusobacteriaceae', u'g__Fusobacterium', u's__']
555423	[u'k__Bacteria', u'p__Proteobacteria', u'c__Epsilonproteobacteria', u'o__Campylobacterales', u'f__Campylobacteraceae', u'g__Arcobacter', u's__']
553648	[u'k__Bacteria', u'p__Proteobacteria', u'c__Gammaproteobacteria', u'o__Pseudomonadales', u'f__Pseudomonadaceae', u'g__Pseudomonas', u's__']
103376	[u'k__Bacteria', u'p__Proteobacteria', u'c__Gammaproteobacteria', u'o__Alteromonadales', u'f__Shewanellaceae', u'g__Shewanella', u's__']
298120	[u'k__Bacteria', u'p__Firmicutes', u'c__Bacilli', u'o__Lactobacillales', u'f__Leuconostocaceae', u'g__', u's__']
1076316	[u'k__Bacteria', u'p__Firmicutes', u'c__Bacilli', u'o__Bacillales', u'f__Staphylococcaceae', u'g__Staphylococcus', u's__']
14270	[u'k__Bacteria', u'p__Firmicutes', u'c__Clostridia', u'o__Clostridiales', u'f__[Tissierellaceae]', u'g__Helcococcus', u's__']
1047041	[u'k__Bacteria', u'p__Actinobacteria', u'c__Actinobacteria', u'o__Actinomycetales', u'f__Corynebacteriaceae', u'g__Corynebacterium', u's__']
204864	[u'k__Bacteria', u'p__Proteobacteria', u'c__Gammaproteobacteria', u'o__Enterobacteriales', u'f__Enterobacteriaceae', u'g__Proteus', u's__']
4356331	[u'k__Bacteria', u'p__Bacteroidetes', u'c__Bacteroidia', u'o__Bacteroidales', u'f__Bacteroidaceae', u'g__Bacteroides', u's__']
1090458	[u'k__Bacteria', u'p__Firmicutes', u'c__Clostridia', u'o__Clostridiales', u'f__[Tissierellaceae]', u'g__Anaerococcus', u's__']
220685	[u'k__Bacteria', u'p__Firmicutes', u'c__Erysipelotrichi', u'o__Erysipelotrichales', u'f__Erysipelotrichaceae', u'g__Erysipelothrix', u's__']
72466	[u'k__Bacteria', u'p__Bacteroidetes', u'c__Bacteroidia', u'o__Bacteroidales', u'f__Bacteroidaceae', u'g__Bacteroides', u's__']
75475	[u'k__Bacteria', u'p__Firmicutes', u'c__Clostridia', u'o__Clostridiales', u'f__[Tissierellaceae]', u'g__Peptoniphilus', u's__']
833853	[u'k__Bacteria', u'p__Proteobacteria', u'c__Betaproteobacteria', u'o__Burkholderiales', u'f__Comamonadaceae', u'g__', u's__']
720353	[u'k__Bacteria', u'p__Proteobacteria', u'c__Betaproteobacteria', u'o__Burkholderiales', u'f__Comamonadaceae', u'g__', u's__']
584500	[u'k__Bacteria', u'p__Proteobacteria', u'c__Epsilonproteobacteria', u'o__Campylobacterales', u'f__Campylobacteraceae', u'g__Arcobacter', u's__']
4416659	[u'k__Bacteria', u'p__Firmicutes', u'c__Bacilli', u'o__Lactobacillales', u'f__Lactobacillaceae', u'g__Lactobacillus', u's__']
1074210	[u'k__Bacteria', u'p__Firmicutes', u'c__Bacilli', u'o__Gemellales', u'f__Gemellaceae', u'g__', u's__']
828676	[u'k__Bacteria', u'p__Fusobacteria', u'c__Fusobacteriia', u'o__Fusobacteriales', u'f__Fusobacteriaceae', u'g__Fusobacterium', u's__']
102022	[u'k__Bacteria', u'p__Firmicutes', u'c__Clostridia', u'o__Clostridiales', u'f__Peptostreptococcaceae', u'g__Peptostreptococcus', u's__']
837068	[u'k__Bacteria', u'p__Proteobacteria', u'c__Gammaproteobacteria', u'o__Aeromonadales', u'f__Aeromonadaceae', u'g__', u's__']
521294	[u'k__Bacteria', u'p__Firmicutes', u'c__Bacilli', u'o__Lactobacillales', u'f__Streptococcaceae', u'g__Streptococcus', u's__luteciae']
246494	[u'k__Bacteria', u'p__Bacteroidetes', u'c__Bacteroidia', u'o__Bacteroidales', u'f__Bacteroidaceae', u'g__Bacteroides', u's__']
526804	[u'k__Bacteria', u'p__Firmicutes', u'c__Bacilli', u'o__Lactobacillales', u'f__Streptococcaceae', u'g__Streptococcus', u's__']
1082539	[u'k__Bacteria', u'p__Firmicutes', u'c__Bacilli', u'o__Lactobacillales', u'f__Streptococcaceae', u'g__Streptococcus', u's__']
4315097	[u'k__Bacteria', u'p__Bacteroidetes', u'c__Bacteroidia', u'o__Bacteroidales', u'f__Bacteroidaceae', u'g__Bacteroides', u's__']
356144	[u'k__Bacteria', u'p__Firmicutes', u'c__Bacilli', u'o__Lactobacillales', u'f__Lactobacillaceae', u'g__Lactobacillus', u's__reuteri']
684494	[u'k__Bacteria', u'p__Firmicutes', u'c__Bacilli', u'o__Lactobacillales', u'f__Enterococcaceae', u'g__Enterococcus', u's__']
663258	[u'k__Bacteria', u'p__Proteobacteria', u'c__Gammaproteobacteria', u'o__Alteromonadales', u'f__Shewanellaceae', u'g__Shewanella', u's__']
484444	[u'k__Bacteria', u'p__Firmicutes', u'c__Bacilli', u'o__Lactobacillales', u'f__Lactobacillaceae', u'g__Lactobacillus', u's__coleohominis']
960682	[u'k__Bacteria', u'p__Proteobacteria', u'c__Gammaproteobacteria', u'o__Pseudomonadales', u'f__Moraxellaceae', u'g__Acinetobacter', u's__']
1075891	[u'k__Bacteria', u'p__Firmicutes', u'c__Bacilli', u'o__Bacillales', u'f__Staphylococcaceae', u'g__Staphylococcus', u's__']
160928	[u'k__Bacteria', u'p__Proteobacteria', u'c__Gammaproteobacteria', u'o__Vibrionales', u'f__Vibrionaceae', u'g__Photobacterium', u's__angustum']
4333285	[u'k__Bacteria', u'p__Firmicutes', u'c__Bacilli', u'o__Bacillales', u'f__Planococcaceae', u'g__Sporosarcina', u's__']
922761	[u'k__Bacteria', u'p__Proteobacteria', u'c__Gammaproteobacteria', u'o__Enterobacteriales', u'f__Enterobacteriaceae', u'g__Erwinia', u's__']
64384	[u'k__Bacteria', u'p__Firmicutes', u'c__Bacilli', u'o__Lactobacillales', u'f__Leuconostocaceae', u'g__Weissella', u's__cibaria']
1019904	[u'k__Bacteria', u'p__Bacteroidetes', u'c__Flavobacteriia', u'o__Flavobacteriales', u'f__Flavobacteriaceae', u'g__Myroides', u's__odoratimimus']
573124	[u'k__Bacteria', u'p__Proteobacteria', u'c__Gammaproteobacteria', u'o__Pseudomonadales', u'f__Moraxellaceae', u'g__Acinetobacter', u's__']
568228	[u'k__Bacteria', u'p__Firmicutes', u'c__Bacilli', u'o__Lactobacillales', u'f__Enterococcaceae', u'g__Vagococcus', u's__salmoninarum']
346360	[u'k__Bacteria', u'p__Firmicutes', u'c__Bacilli', u'o__Lactobacillales', u'f__Leuconostocaceae', u'g__Weissella', u's__']
546546	[u'k__Bacteria', u'p__Proteobacteria', u'c__Gammaproteobacteria', u'o__Aeromonadales', u'f__Aeromonadaceae', u'g__Aeromonas', u's__hydrophila']
557957	[u'k__Bacteria', u'p__Proteobacteria', u'c__Gammaproteobacteria', u'o__Vibrionales', u'f__Vibrionaceae', u'g__Vibrio', u's__metschnikovii']

## Sheet: 100%
Core OTUs across 100 % of samples	Taxonomy
1076969	[u'k__Bacteria', u'p__Firmicutes', u'c__Bacilli', u'o__Lactobacillales', u'f__Streptococcaceae', u'g__Streptococcus', u's__']
778059	[u'k__Bacteria', u'p__Proteobacteria', u'c__Gammaproteobacteria', u'o__Aeromonadales', u'f__Aeromonadaceae', u'g__', u's__']
837574	[u'k__Bacteria', u'p__Proteobacteria', u'c__Gammaproteobacteria', u'o__Aeromonadales', u'f__Aeromonadaceae', u'g__', u's__']
870724	[u'k__Bacteria', u'p__Firmicutes', u'c__Bacilli', u'o__Lactobacillales', u'f__Streptococcaceae', u'g__Streptococcus', u's__']
593803	[u'k__Bacteria', u'p__Firmicutes', u'c__Bacilli', u'o__Lactobacillales', u'f__Streptococcaceae', u'g__Streptococcus', u's__']
585435	[u'k__Bacteria', u'p__Firmicutes', u'c__Bacilli', u'o__Lactobacillales', u'f__Carnobacteriaceae', u'g__Carnobacterium', u's__']
511679	[u'k__Bacteria', u'p__Tenericutes', u'c__Mollicutes', u'o__Mycoplasmatales', u'f__Mycoplasmataceae', u'g__Mycoplasma', u's__']
221299	[u'k__Bacteria', u'p__Firmicutes', u'c__Bacilli', u'o__Lactobacillales', u'f__Lactobacillaceae', u'g__Lactobacillus', u's__']
809380	[u'k__Bacteria', u'p__Fusobacteria', u'c__Fusobacteriia', u'o__Fusobacteriales', u'f__Fusobacteriaceae', u'g__Fusobacterium', u's__']
520859	[u'k__Bacteria', u'p__Firmicutes', u'c__Clostridia', u'o__Clostridiales', u'f__Peptostreptococcaceae', u'g__Peptostreptococcus', u's__']
818672	[u'k__Bacteria', u'p__Firmicutes', u'c__Bacilli', u'o__Lactobacillales', u'f__Lactobacillaceae', u'g__Lactobacillus', u's__']
2925617	[u'k__Bacteria', u'p__Firmicutes', u'c__Clostridia', u'o__Clostridiales', u'f__[Tissierellaceae]', u'g__', u's__']
532521	[u'k__Bacteria', u'p__Firmicutes', u'c__Clostridia', u'o__Clostridiales', u'f__Peptostreptococcaceae', u'g__Peptostreptococcus', u's__anaerobius']
470879	[u'k__Bacteria', u'p__Proteobacteria', u'c__Gammaproteobacteria', u'o__Enterobacteriales', u'f__Enterobacteriaceae', u'g__Proteus', u's__']
252727	[u'k__Bacteria', u'p__Firmicutes', u'c__Clostridia', u'o__Clostridiales', u'f__Peptostreptococcaceae', u'g__Peptostreptococcus', u's__']
555945	[u'k__Bacteria', u'p__Firmicutes', u'c__Clostridia', u'o__Clostridiales', u'f__Clostridiaceae', u'g__SMB53', u's__']
1084906	[u'k__Bacteria', u'p__Firmicutes', u'c__Bacilli', u'o__Bacillales', u'f__Staphylococcaceae', u'g__Staphylococcus', u's__']
111313	[u'k__Bacteria', u'p__Proteobacteria', u'c__Gammaproteobacteria', u'o__Pasteurellales', u'f__Pasteurellaceae', u'g__Pasteurella', u's__multocida']
725198	[u'k__Bacteria', u'p__Firmicutes', u'c__Bacilli', u'o__Lactobacillales', u'f__Lactobacillaceae', u'g__Lactobacillus', u's__']
527630	[u'k__Bacteria', u'p__Firmicutes', u'c__Clostridia', u'o__Clostridiales', u'f__Clostridiaceae', u'g__', u's__']
834280	[u'k__Bacteria', u'p__Proteobacteria', u'c__Gammaproteobacteria', u'o__Xanthomonadales', u'f__Xanthomonadaceae', u'g__Wohlfahrtiimonas', u's__']
1065974	[u'k__Bacteria', u'p__Firmicutes', u'c__Bacilli', u'o__Lactobacillales', u'f__Enterococcaceae', u'g__Vagococcus', u's__']
352468	[u'k__Bacteria', u'p__Firmicutes', u'c__Bacilli', u'o__Lactobacillales', u'f__Leuconostocaceae', u'g__Weissella', u's__paramesenteroides']
299879	[u'k__Bacteria', u'p__Firmicutes', u'c__Bacilli', u'o__Lactobacillales', u'f__Leuconostocaceae', u'g__', u's__']
1067574	[u'k__Bacteria', u'p__Actinobacteria', u'c__Actinobacteria', u'o__Actinomycetales', u'f__Propionibacteriaceae', u'g__Propionibacterium', u's__acnes']
150112	[u'k__Bacteria', u'p__Firmicutes', u'c__Clostridia', u'o__Clostridiales', u'f__[Tissierellaceae]', u'g__Peptoniphilus', u's__']
351979	[u'k__Bacteria', u'p__Fusobacteria', u'c__Fusobacteriia', u'o__Fusobacteriales', u'f__Fusobacteriaceae', u'g__Fusobacterium', u's__']
1088265	[u'k__Bacteria', u'p__Actinobacteria', u'c__Actinobacteria', u'o__Actinomycetales', u'f__Propionibacteriaceae', u'g__Propionibacterium', u's__acnes']
807795	[u'k__Bacteria', u'p__Firmicutes', u'c__Bacilli', u'o__Lactobacillales', u'f__Lactobacillaceae', u'g__Lactobacillus', u's__']
241368	[u'k__Bacteria', u'p__Firmicutes', u'c__Bacilli', u'o__Lactobacillales', u'f__Streptococcaceae', u'g__Streptococcus', u's__']
579933	[u'k__Bacteria', u'p__Bacteroidetes', u'c__Flavobacteriia', u'o__Flavobacteriales', u'f__Flavobacteriaceae', u'g__Myroides', u's__odoratimimus']
949789	[u'k__Bacteria', u'p__Firmicutes', u'c__Bacilli', u'o__Bacillales', u'f__Planococcaceae', u'g__', u's__']
712677	[u'k__Bacteria', u'p__Firmicutes', u'c__Clostridia', u'o__Clostridiales', u'f__Clostridiaceae', u'g__SMB53', u's__']
690065	[u'k__Bacteria', u'p__Bacteroidetes', u'c__Bacteroidia', u'o__Bacteroidales', u'f__Porphyromonadaceae', u'g__Porphyromonas', u's__']
797560	[u'k__Bacteria', u'p__Firmicutes', u'c__Bacilli', u'o__Lactobacillales', u'f__Streptococcaceae', u'g__Streptococcus', u's__']
537739	[u'k__Bacteria', u'p__Firmicutes', u'c__Clostridia', u'o__Clostridiales', u'f__[Tissierellaceae]', u'g__Peptoniphilus', u's__']
815380	[u'k__Bacteria', u'p__Firmicutes', u'c__Bacilli', u'o__Lactobacillales', u'f__Lactobacillaceae', u'g__Lactobacillus', u's__']
4416659	[u'k__Bacteria', u'p__Firmicutes', u'c__Bacilli', u'o__Lactobacillales', u'f__Lactobacillaceae', u'g__Lactobacillus', u's__']
837068	[u'k__Bacteria', u'p__Proteobacteria', u'c__Gammaproteobacteria', u'o__Aeromonadales', u'f__Aeromonadaceae', u'g__', u's__']
4315097	[u'k__Bacteria', u'p__Bacteroidetes', u'c__Bacteroidia', u'o__Bacteroidales', u'f__Bacteroidaceae', u'g__Bacteroides', u's__']
484444	[u'k__Bacteria', u'p__Firmicutes', u'c__Bacilli', u'o__Lactobacillales', u'f__Lactobacillaceae', u'g__Lactobacillus', u's__coleohominis']
346360	[u'k__Bacteria', u'p__Firmicutes', u'c__Bacilli', u'o__Lactobacillales', u'f__Leuconostocaceae', u'g__Weissella', u's__']
